# Supplementary material for: Impact of diet-derived signaling molecules on human cognition: exploring the food–brain axis
Source: NPJ Sci Food. 2017 Oct 30;1:2. doi: 10.1038/s41538-017-0002-4 (PMC6548416; doi:10.1038/s41538-017-0002-4)
Supplement: Supplementary file 1 — Supplemental Table 1 [file 41538_2017_2_MOESM1_ESM.xlsx]

## Sheet: Sheet1
A Comparison of Signal Transduction Pathway Relative of Signaling for Glucose Signaling
Glucose	EGF	Akt		cAMP-Dependent PKA		cAMP		ERK	mTOR		Neurogenesis		Cellular Apoptosis		Cytoskeletal Dynamics		PLC-gama signaling		AHR		WNT		CDK5		Circadian Clock		Lipid Metabolism		All-trans-retinoic acid		Notch		Chromatin Remodeling
APS	AKT1	AKT1		AC		ACI		ARaf	4EBP		2D4B		AIFM1		Abl		Ac		AHR		APC		AbI		ARNTL		AKT1		AF2		ADAM17		DNMT1
ARNT	B-catenin	AKT1S1		ACI		ADCY10		ASAH1	AKT1		5HH		AJF		AKT1		AKT1		AHRR		AXIN1		AC		Clk1		ALOX12B		APAF1		CSL		DNMT3A
AKT1	Ca2+	AR		ADCY10		ADCY2		ATF1	AMPK		5HT		AKT1		APC		ATP		AIP		BCLS		Cables1		Cryl1		ALOX15B		BID		FBXW7		DNMT3B
BAD	CaMK	Ataxin		ADCY2		ADCY3		AKT1	DAG		Ach		ANT		ARHGAP1		Ca2++		ARNT		BTRC		cAMP		CSNKIe		ALOX5		Caspase3		Fringe		HDAC1
CAP	Caveolin	BAD		ADCY3		ADCY4		BRF1	DDIT4		AKT1		APAF1		Arp2/3		CaCn		BTE		Cadherin		CDK5 R1 p53		E-box		CDIPT		Caspase8		HATs		HDAC2
Cbl	Cbl	BCAP		ADCY4		ADCY5		Calpain	DGK		APC		Arts		B-tubulin		Calm		CREB1		Cain		DRD		Per1		CYP2C8		Caspase9		HDAC9		MBD2
CBP	CDH1	Caspase9		ADCY5		ADCY6		CHUK	elF3		Axin		ATM		Cdc42		CamKII		EP300		CaMKII		EGR1		Per2		CYP2J2		CFLAR		Mastermind		MBD3
CDKN2A	CSK	CcnD		ADCY6		ADCY7		c-Max	elF4A		B-catenin		BAD		CDK1		CamKIV		ESR1		CBP		g-FosB		Per3		CYP4F11		CRABP1		NCOR2		MECP2
COPS5	CtnnB1	CDC37		ADCY7		ADCY8		CREB1	elF4B		BDNF		BAK1		Cdk5		cAMP		GTF2B		Cer		ITGA9		PTEN		CYP4F2		CytoC		NCSTN		Mi2
CREB1	DAG1	CDKN1A		Adducin		ADCY9		DUSP3	elF4E		BMP4		BAX		CFL1		CBP		NCOA2		Chibby		MAP2K1		Rev-Erba		CYP4F22		DAP3		NICD		RbBP4
Crk	DOK2	CHEK1		AKAP1		Adducin		ECFR	elF4G		BMP6		BBC8		CLASRP		CREB1		NCOA7		CK1		MAPK3		RORA		CYP4F3		DBD		Notch		RbBP7
Cul2	EGF	CREB1		AKR1B1		AKAP1		Elk1	FKBP12		BMPR		BCL2		CLIP1		DAG		NCOR2		Cldn1		MAPT				CYTH3		EFNA5		Presenilin		SAP18
EAI	EGFR	DNA-PK		APC		AKR1B1		EPAC	GPLD1		CACNA		BCL2L11		Dclk		ELK1		NEDD8		COX2		NGF/BDNF				DAGLA		FADD		RBPJ		Sin3A
EDN1	Elk1	EIF4EBP1		ATF1		AKT1		ESR1	HIF1a		CAMK2D1		BCLXL		Dcx		Glu		NR2F1		CREB1		NGFR/TRK				DGKE		IFNA1		Skip		SMARCA1/SNF complex
EEF2	EPS8	elF4E		BAD		ALDH7A1		Ets	IRS1		CAMK4		BID		DOCK7		GPCR		NRIP1		Ctnn-B		PKA				EPHX2		MTG1				SMARCA4
EEF2K	ErbB2	FOXO1		Braf		APC		Fos	MAPK		CaMKII		BIRC2		DPYSL2		GRB2		NROB2		CyclinD1		PP1				FABP7		PARPs
EGLN1	ERK	GAB1		Cain		APRT		GPCR	MLST8		Caspase8		CAD		Dynein		iGLUR		p23		DAMM1/2		PP2A				GH-RasP		tBID
EGLN2	Fos	GAB2		Calm		Arrb		GRB2	mTOR		cdc42		Caspase3		DYRK1a		IP3		PAH		DKK		PPP1R1B				IMPA1		TNFRSF10A
elF2B	GAB1	Glycogen synthase		CamK4		ATF1		HistoneH2	p70S6k		CDKN1A		Caspase7		DYRK1A		IP3R		Rb1		Dsh		Raf1				IMPA2		TNFRSF10B
elF4	GRB2	GSK3		cAMP		BAD		HMGN1	PDK-1		CK1		Caspase9		Elp3		MAPK1		RelA		ENC1		H-Ras				INPP1		TNFSF10
elF4EBP	IKK	HSP90AA1		CBP		Braf		Jun	PI3K		cofilin		CDKN2A		Elp4		MAPK3		RNA Pol II		FOSL1						INPP4A
Elk	IP3	Htt		CNG		Calm		KSR1	PIP2		CoR		CFLAR		Elp5		MEK		SMARCA4		FRP						INPP5A
EP300	JAK1/2	IKKs		CREB1		CamK2B		LAT	PIP3		DKK		Chek2		Elp6		p300		Sp1		FZD1						INPPL1
EPAS1	Jun	ILK		CREM		CamK4		MAP2K1	PMA		Dkk1		CypD		ENAH/VASP		p90RSK		SUM07		GSK3B						IP6K1
Epo	MAP2K4	IRS1		CRP		cAMP		MAP3K1	PP2A		DKK1B		Cytoc		FILIP1		PI3K		TATA		HNF4A/LEF						IPMK
ERK	MAP3K1	JAK1		DAG		cAMP GEFI		MAPK3	PRKCA		Dock 180		DAPK3		Fina		PKA		TBP		HNF4A1						IPPK
Flotillin	MAPK3	MAP3K5		Elk1		cAMP GEFII		MKNK1/2	PRRT2		Dsh		Daxx		Frz/LRP		PKC		TCDD		HSPG2						ISYNA1
Fos	MAPK8	MAPK8IP1		ERK		CBP		MLCK	H-Ras		Dshi		DFFA		GOLGA2		Pl				Jun						ITPK1
Fyn	MDM2	MDM2		Gcg		CDK16		MP1	Rheb		ELANE		diablo		GSK3		PLC				Krm						ITPKB
Glycogen Synthase	Muc1	mTOR		GcgR		CREB1		Myc	Rho		ELMO		EndoG		GSK3B		Pol-II				LRP56						LPCAT3
GRB10	Myc	NCF1		GRB2		CREM		NF-KB	Rictor		ERBB3A		FADD		IKBKAP		Raf1				MAP3Ks						LPCAT4
GRB2	Nck	NOS3		GRK1		CRHR1		NFKBIA	RPTOR		ERK		Fas		IQGAP1		Ras				MAPK8						MINPP1
GSK3	NF-kB	p27		GSK3		CRP		PAK1	RSK		Exocyst Complex		FASLG		LIMK1		SOS				MAPKK						MTM1
HIF1a	PAK1	p70S6K		GYS1		DAG		Pax6	STK11		FKBP5		HTRA2		MAP1B		TBP				MMP7						MTMR14
HIF1AN	PDK-1	PDE3B		HSPG2		DYNLL1		PI3K	TSC1		FOSL1A		IKKs		Map2		TFIIB				Myc						OCRL
HNF4a2	PI3K	PDK-1		IP3		Elk1		PKA	TSC2		FRIZZLED		KB		MAP3K4						NFAT						PI3K
HSP90AA1	PIP2	PFKFB3		IP3R		ERK		PLCy	VEGFA		GADD45AA		MDM2		MAPK8						NRCAM						PI4K2A
HSPA4	PIP3	PFKM		KDELR		Gcg		PP1/NPY6R			GLI		NFASC		MAPT						PLAUR						PI4KB
INS	PLCg	PI3K		LIPE		GSK3		PRRT2			GLI2B		p53AIP1		mark2						PPARg						PIK3C2A
IRS1	PRRT2	PIP2		MAP2K1		GYS1		PTK2			GNA14		PAR4		Myosin Iib						Pygo1/2						PIK3C2B
Jun	PTK2	PIP3		Myosinil RLC		HSPG2		PTK2B			Groucho		PARP		Nap1						Rac1						PIK3C3
LDHA	PXN	PP2A		Netrin1		IP3		Raf1			GSK3		PI3K		NGF						REST						PIK3CB
MAP2K1	Rac1	PTEN		NFAI		IP3R		Rap1			GSK3B		PMAIP1		NompC						RhoA						PIK3R1
MAP2K3	Raf1	PTK2		NOS		KDELR		H-Ras			HHIP		PML		NTRK1						ROCK2						PIK3R2
MAP2K6	H-Ras	PXN		PHKA2		LIPE		RPS6KA5			HNF4A		PMR		NuMA1						SMARCA4						PIK3R3
MAPK8	H-RasA1	Raf1		PIP2		MAP2K1		RTK			HSP90AA1		Procaspase8		p27						Survivin						PIK3R4
MDM2	Rho	H-Ras		PKAC		Mep1B		SAP1/2			IGF		PRRT2		Pak1						Ubc4						PIP4K2A
mTOR	RPS6KB1	RTK		PKAR		mTOR		SHC1			IkB		RIP		Par-1						VIM						PIP5K1A
Nck	SHC1	SYK		Pln		Myosin II RLC		SNRPE			IKK		RPS6KA1		PAR-3/PARD6A/aPKC						WIF1						PIP5K1C
NOSIII	Src	THEM4		PPP1R1B		Netrin1		Src			IOGAP3		tBID		PARAH1B1						WNT						PLA2G2D
p70S6K	STAT1	TSC1		PPtase1		NFASC		SRF			ITPR1		TNF		PI3K						WNT1/11						PLA2G2F
PDK-1	STAT3	TSC2		PRRT2		NFAT		STAT1			Kalirin-9		TNFRSF10A/25		PKA						WNT5						PLA2G4A
Per1	TP53	WNK1		PTP		NOS3		STAT3			LIMK1		TNFRSF1A		PMGS												PLA2G4B
PI3K	USP6NL	YAP		PYG		p70S6K		TGR-CD3			LRP1		TNFSF10/TNFSF12		PP1												PLA2G4C
PIP2	Vav1	YWHAQ		Raf1		PHKA2		TP53			LRP5		TP53		PP2A												PLA2G4F
PIP3	XIAP			Rap1		PI3K		UBTF			LRP6		TRADD		profilin Iia												PLCB1
Pptase1	XYLT2			H-Ras		PIP2		XYLT2			MAP2K1		TRAF2		Rac1												PLCD1
PRRT2				Rho kinase		PITX2		ZAP70			MAPK		VDAC1		Rap1b												PNPLA6
PSM-a7 Proteosome				RhoA		PKAC					mDIA				H-Ras												PNPLA7
Rab4A				RTK		PKAR					miR-124				RhoA												PNPLA8
Raf1				RyR		PKI					mTOR				Rnd2												PRKCA
H-Ras				SHC1		PLA2					NF-kB				Rnd3												PRKCD
RBX1				Tnnl		PPP1R1B					NOS1				Robo												PTEN
Ref1				Ucn		PPP3CA					NTRK2				ROCK												PTGES
S6				Ucn2		PPtase1					p190 RhoGAP				RPS6KA1												PTGES2
SHC1				VASP		PRRT2					p23				SAD-A/B												PTGES3
SLC2A2 (GLUT2)				XYLT2		PTK2B					Pak1				SGK223												PTGS1
SRC1						PTP					P-CREB				Slit												PTGS2
TCEB1						PYG					PI3K				STK11												SACM1L
TCEB2						Raf1					PIP3				STMN1												SLC2A13
TCP1a						Rap1A					PKA				STRADA												SLC5A3
TP53						Rap2A					PLCD4A				Tiam1												SYNJ1
Ub						H-Ras					PTC				TPX2												SYNJ2
VEGFA						Rho Kinase					PTCH1				Tubb2b												TBXAS1
VHL						RhoA					PTK2BB				WASF1												TFAP2D
XYLT2						RyR					Raf1				WASL												TMEM55B
YWHAQ						Src					RalA				Wnt
						Tnnl					Rap1				XCTK2
						Ucn					Rap1B				YWHAQ
						Ucn2					RA-RhoGAP
						YWHAQ					H-Ras
											Rheb
											Rho
											RhoG
											ROCK
											SESN1
											SESN2
											SESN3
											SFRP1A
											SGK1
											SHH1B
											SMAD3A
											SMO
											SOX2
											TCF7L1A
											TF
											TGF
											TGFBR2
											Tiam1
											TP53
											TRAF6
											Trio
											VEGFA
											WASL
											WIF1
											WNT
											Wnt3
											Wnt3/3a
